# Supplementary material for: Use of Infrared Thermography in Medical Diagnosis, Screening, and Disease Monitoring: A Scoping Review
Source: Medicina (Kaunas). 2023 Dec 9;59(12):2139. doi: 10.3390/medicina59122139 (PMC10744680; doi:10.3390/medicina59122139)
Supplement: Supplementary file 1 [file medicina-59-02139-s001.zip]

Archive with 1 entries (1 files):
- medicina-2737976-supplementary.pdf
